# Supplementary material for: Clinical Characteristics and Outcomes of Colorectal Cancer in the ColoCare Study: Differences by Age of Onset
Source: Cancers (Basel). 2021 Jul 29;13(15):3817. doi: 10.3390/cancers13153817 (PMC8345133; doi:10.3390/cancers13153817)
Supplement: Supplementary file 1 [file cancers-13-03817-s001.zip]

Archive with 1 entries (1 files):
- cancers-1244728-supplementary.pdf
